# Supplementary material for: PAM-Independent Cas12a Detection of Specific LAMP Products by Targeting Amplicon Loops
Source: Int J Mol Sci. 2025 Aug 19;26(16):8014. doi: 10.3390/ijms26168014 (PMC12386220; doi:10.3390/ijms26168014)
Supplement: Supplementary file 1 [file ijms-26-08014-s001.zip]

Archive with 1 entries (1 files):
- ijms-3794764-supplementary.pdf
